# Supplementary material for: Therapeutic doses of ketamine acutely attenuate the aversive effect of losses during decision-making
Source: eLife. 2024 May 3;12:RP87529. doi: 10.7554/eLife.87529 (PMC11068354; doi:10.7554/eLife.87529)
Supplement: Figure 1—source data 1. [file elife-87529-fig1-data1.xlsx]

## Sheet: figure-data
FIGURE 1. Biased matching pennies (BMP) task and ketamine-induced behavioral modulation.
				monkey P						monkey Y						monkey B
		loss		neutral		gain		loss		neutral		gain		loss		neutral		gain
	trial lag	mean	ste	mean	ste	mean	ste	mean	ste	mean	ste	mean	ste	mean	ste	mean	ste	mean	ste
saline - IM	1	-1.2372	0.035	-0.6276	0.0314	0.577	0.0201	-2.4834	0.054	-1.0524	0.0371	0.0211	0.0346	-3.0461	0.1282	-1.065	0.097	0.5918	0.1189
	2	-1.0402	0.0309	-0.1184	0.0263	0.3587	0.0177	-1.702	0.0388	-0.6877	0.0324	0.575	0.021	-2.2762	0.0808	-0.5413	0.0563	0.7878	0.1065
	3	-0.6376	0.0281	-0.0095	0.0242	0.2027	0.0189	-0.8954	0.0351	-0.393	0.034	0.2792	0.0239	-1.1642	0.0881	-0.1745	0.0629	0.4126	0.059
	4	-0.3681	0.0375	0.0593	0.0281	0.1502	0.0183	-0.449	0.0401	-0.1936	0.0305	0.0507	0.0256	-0.5695	0.0902	-0.0365	0.0615	0.175	0.0783
	5	-0.2013	0.0335	0.1338	0.0226	0.14	0.02	-0.2032	0.0372	0.0209	0.0269	0.0475	0.0206	-0.263	0.0634	0.0344	0.0558	0.1952	0.0553
ketamine - IM (0.5mg/kg)	1	-0.8533	0.0593	-0.3453	0.0385	0.4973	0.03	-1.8463	0.0599	-0.4477	0.0845	0.0024	0.0593	-1.614	0.1195	-0.3479	0.0836	0.3961	0.1164
	2	-0.6234	0.0791	0.005	0.0373	0.3041	0.0234	-1.3362	0.065	-0.4381	0.0537	0.4655	0.0466	-1.5193	0.1459	-0.6386	0.1304	0.7514	0.0738
	3	-0.3902	0.0343	0.0523	0.0466	0.1588	0.032	-0.7354	0.072	-0.2666	0.0451	0.2828	0.0315	-0.7925	0.1331	-0.0272	0.0925	0.4417	0.0912
	4	-0.3058	0.0536	0.1767	0.0319	0.1003	0.0271	-0.3103	0.0797	-0.0521	0.0481	0.1115	0.0437	-0.0858	0.0989	-0.1636	0.0602	0.2208	0.0567
	5	-0.1991	0.0494	0.0623	0.0508	0.0965	0.0416	-0.0703	0.0473	0.0071	0.0412	0.0615	0.0495	0.2315	0.0757	0.0896	0.0425	0.2183	0.0576
		N=52 (saline)						N=49 (saline)						N=25 (saline)
		N=15 (ketamine)						N=15 (ketamine)						N=9 (ketamine)
saline - IN	1	-1.3953	0.0536	-0.5864	0.0415	0.49	0.0253	-2.8043	0.0908	-1.1748	0.0592	0.113	0.088	-3.4051	0.146	-1.2181	0.077	0.4378	0.0788
	2	-1.2542	0.0365	-0.0338	0.0279	0.2719	0.0298	-2.0018	0.0854	-0.7868	0.0511	0.832	0.0733	-2.5489	0.1527	-0.5118	0.0538	0.8124	0.0566
	3	-0.7373	0.0403	-0.0445	0.0299	0.1499	0.0183	-0.935	0.0851	-0.401	0.0521	0.3075	0.0478	-1.2963	0.0637	-0.137	0.0559	0.5373	0.0845
	4	-0.4432	0.0405	0.119	0.0283	0.156	0.0225	-0.3502	0.0481	-0.0815	0.0612	0.2017	0.047	-0.5736	0.0828	-0.0066	0.0515	0.2824	0.0547
	5	-0.2799	0.0318	0.1697	0.0264	0.1055	0.0289	0.0018	0.0848	0.032	0.033	0.0227	0.0396	-0.1696	0.0926	0.1105	0.0516	0.1538	0.0609
ketamine - IN (1mg/kg)	1	-1.1612	0.0847	-0.3689	0.0732	0.4221	0.0373	-2.2598	0.0609	-0.8609	0.0419	0.0833	0.0648	-1.783	0.1546	-0.3285	0.1296	0.3883	0.0997
	2	-0.9514	0.0609	-0.0286	0.0408	0.2192	0.0333	-1.7191	0.0612	-0.6374	0.05	0.6938	0.0489	-1.5268	0.0999	-0.4418	0.0805	0.7643	0.1091
	3	-0.5029	0.0509	-0.0352	0.04	0.1259	0.029	-0.7351	0.083	-0.3249	0.0695	0.3142	0.054	-0.783	0.0561	-0.0622	0.0712	0.4778	0.0788
	4	-0.3295	0.0569	0.1082	0.0288	0.1099	0.0396	-0.2965	0.0673	0.0123	0.056	0.0445	0.0463	-0.2687	0.0877	0.1073	0.1107	0.3176	0.0662
	5	-0.2505	0.0517	0.2743	0.0364	0.1465	0.0283	-0.1486	0.0718	0.0369	0.0744	0.0054	0.0652	-0.1681	0.1102	0.0672	0.1168	0.0363	0.0577
		N=23 (saline)						N=16 (saline)						N=19 (saline)
		N=13 (ketamine)						N=10 (ketamine)						N=8 (ketamine)
ketamine vs. saline (IM, IN combined)		95% CI						95% CI						95% CI
(two sample t-test)		lower bound	upper bound	lower bound	upper bound	lower bound	upper bound	lower bound	upper bound	lower bound	upper bound	lower bound	upper bound	lower bound	upper bound	lower bound	upper bound	lower bound	upper bound
	1	-0.4123	-0.1666	-0.3549	-0.1625	0.0257	0.1502	-0.7273	-0.3741	-0.6032	-0.3359	-0.1152	0.1333	-1.8579	-1.1573	-1.0265	-0.5581	-0.136	0.4018
	2	-0.4443	-0.2161	-0.1576	-0.0061	0.0088	0.126	-0.4342	-0.1388	-0.2993	-0.0892	-0.0216	0.1845	-1.1655	-0.5766	-0.1488	0.1837	-0.1879	0.2698
	3	-0.3124	-0.1389	-0.1063	0.0424	-0.0118	0.0977	-0.2988	-0.041	-0.2101	<-0.0001	-0.0879	0.0695	-0.6455	-0.221	-0.2748	0.0457	-0.1744	0.19
	4	-0.1811	0.0325	-0.1432	0.0086	-0.0082	0.1027	-0.2465	0.0067	-0.2419	-0.0375	-0.0843	0.0907	-0.6224	-0.1764	-0.1491	0.1741	-0.2212	0.1312
	5	-0.097	0.0922	-0.0902	0.0583	-0.0535	0.073	-0.1805	0.0783	-0.0811	0.0904	-0.0753	0.0801	-0.4715	-0.0608	-0.1604	0.1368	-0.1021	0.1914
exponential fit - IM		loss		neutral		gain		loss		neutral		gain		loss		neutral		gain
y=b1+exp[-x1/b2)		saline	ketamine	saline	ketamine	saline	ketamine	saline	ketamine	saline	ketamine	saline	ketamine	saline	ketamine	saline	ketamine	saline	ketamine
separately fit to each condition (visualization)	b1	-1.3126	-0.8601	-0.6286	-0.3453	0.5677	0.4957	-2.5607	-1.9333	-1.0869	-0.5091	1.4059	0.8945	-3.1888	-1.8262	-1.0854	-0.4769	0.7208	0.5697
x1=trial lag-1	b2	2.6234	2.7727	0.5719	0.0129	2.2568	1.9685	1.9101	1.9252	1.7859	2.2163	1.1351	1.5769	2.0102	1.867	1.1869	2.2138	3.4416	5.4686
exponential fit - IN	b1	-1.4983	-1.213	-0.5862	-0.3688	0.4722	0.3963	-2.9462	-2.387	-1.2285	-0.9208	2.0069	1.893	-3.5835	-1.9276	-1.2333	-0.4065	0.6396	0.5925
	b2	2.8	2.5493	0.3647	0.4043	2.1764	2.2866	1.7257	1.8304	1.6085	1.6114	1.1272	1.0114	1.9339	2.1276	0.9864	1.5133	5.1174	4.6463
																					B
																					saline (IN)		ketamine (IN)
																					mean	ste	mean	ste
																					-0.1226	0.0646	0.1268	0.061
																					-0.0263	0.0664	0.0979	0.0715
																					0.21	0.0608	0.1234	0.0995
																					0.1257	0.0545	0.1518	0.0992
																					0.2282	0.049	-0.0039	0.0879
																					0.2293	0.0526	-0.2269	0.0804
																					0.1449	0.0482	-0.6199	0.154
																					0.2777	0.0553	-0.7706	0.206
																					0.3138	0.0481	-1.1566	0.1839
																					0.4275	0.0777	-1.2568	0.1896
																					0.3834	0.0435	-1.404	0.197
																					0.3641	0.0616	-1.1008	0.271
																					0.2047	0.047	-1.2908	0.2453
																					0.3453	0.0557	-1.2793	0.2419
																					0.3008	0.0535	-1.2716	0.2364
																					0.4038	0.0703	-1.2951	0.1866
																					0.4238	0.0402	-1.366	0.2133
																					0.4477	0.0448	-1.1204	0.252
																					0.3465	0.0566	-1.2238	0.1307
																					0.322	0.0626	-1.0636	0.1526
																					0.3879	0.0617	-1.0583	0.145
																					0.5321	0.0673	-0.9384	0.1529
																					0.381	0.0518	-0.9707	0.2323
																					0.567	0.0498	-1.084	0.1118
																					0.419	0.0496	-0.9742	0.1923
																					0.3591	0.0463	-0.9767	0.1012
																					0.4231	0.0414	-0.9393	0.1602
																					0.4281	0.0563	-0.8018	0.1507
																					0.3395	0.0476	-0.6748	0.1503
																					0.3977	0.0706	-0.7442	0.139
																					0.3929	0.0826	-0.6569	0.1141
																					0.1699	0.1272	-0.6743	0.1298
																					0.237	0.121	-0.627	0.1247
																					0.2545	0.1276	-0.67	0.1755
																					0.2068	0.1378	-0.4404	0.0846
																					0.1124	0.1463	-0.4135	0.0782
																					0.4029	0.1525	-0.4666	0.1619
																					0.3675	0.1634	-0.4548	0.0433
																					0.3218	0.139	-0.4204	0.1221
																					0.2666	0.1611	-0.2087	0.1913
																					0.2771	0.1525	-0.3732	0.1432
																					0.3205	0.1439	-0.4658	0.185
																					0.2338	0.1453	-0.1898	0.1306
																					0.363	0.1186	0.0025	0.1625
																					0.5323	0.1033	-0.0297	0.2085
																					0.4444	0.0973	0.0176	0.3942
																					0.4011	0.0876	0.0623	0.3786
																					0.288	0.0816	0.1962	0.3882
																					0.2931	0.0953	0.085	0.1655
																					0.2308	0.1555	-0.1277	0.1189
																					0.3805	0.1057	-0.1087	0.094
																					0.376	0.1318	0.1667	0.3142
																					0.3567	0.1046	0.1073	0.3356
																					0.3324	0.0667	0.3378	0.2174
																					0.3948	0.0999	0.0328	0.2458
																					0.3496	0.1098	0.0772	0.2332
																					0.0205	0.1445	-0.0525	0.2924
																					0.1478	0.149	0.2169	0.2056
																					0.1451	0.1413	-0.0028	0.3134
																					0.2302	0.1071	0.0031	0.2688
																					0.1844	0.0785	0.1253	0.2711
																					0.2031	0.0575	0.0468	0.2696
																					0.2659	0.0604	0.1736	0.2641
																					0.6065	0.2295	0.2292	0.187
																					0.307	0.1138	0.1953	0.1821
																					0.2934	0.1058	-0.0135	0.1098
																					0.2539	0.0447	0.1056	0.0285
																					0.2566	0.0563	0.0172	0.0727
																					0.4945	0.1055	0.1178	0
																					0.4807	0.113	0.2813	0
																					0.7842	0.1522	-0.1269	0
																					0.329	0.1137	0.3386	0
																					-0.1943	0.1163	0.275	0
																					0.0334	0.136	0.3734	0
																					-0.0062	0.0899	-0.2867	0
																					0.3096	0.0576	-0.0372	0
																					0.1052	0.0474	0.53	0
																					0.0399	0.0392	0.4554	0
																					0.4819	0.0363	0.1728	0
																					0.2546	0.0697	0.4946	0
																					gain
																					mean	ste
																					-0.228	0.1474
																					-0.2308	0.2011
																					-0.3782	0.2549
																					-0.2272	0.3281
																					-0.421	0.1554
																					-0.1152	0.1836
																					-0.2545	0.2065
																					-0.2054	0.344
																					B
																					3	4	5
																					0.1763	0.3461	0.0764
																					0.2539	0.2	0.1653
																					0.0104	0.0885	0.047
																					0.0285	0.0083	-0.0141
																					0.0408	0.0314	-0.055
																					0.0007	-0.0543	-0.0104
																					-0.0124	0.0452	0.0106
																					0.0172	-0.0413	-0.0205
