# Supplementary material for: Therapeutic doses of ketamine acutely attenuate the aversive effect of losses during decision-making
Source: eLife. 2024 May 3;12:RP87529. doi: 10.7554/eLife.87529 (PMC11068354; doi:10.7554/eLife.87529)
Supplement: Figure 5—figure supplement 1—source data 1. [file elife-87529-fig5-figsupp1-data1.xlsx]

## Sheet: figure-data
FIGURE 5 - figure supplement 1. Ketamine-induced behavioral modulation simulated with best-fitting K-model of each class of reinforcement learning (RL) models.
*Note: due to stocasticity in choice selection, simulations with				monkey P						monkey Y						monkey B
an identical set of parameters do not produce exactly identical data.		loss		neutral		gain		loss		neutral		gain		loss		neutral		gain
		mean	ste	mean	ste	mean	ste	mean	ste	mean	ste	mean	ste	mean	ste	mean	ste	mean	ste
	trial lag
model 5	1	-1.424	0.0525	-0.3818	0.0295	0.4351	0.0223	-2.375	0.0419	-1.1371	0.0387	0.3682	0.0294	-2.7406	0.0772	-0.9637	0.0638	0.3481	0.0617
modulation of forgetting rates	2	-1.0452	0.046	-0.1698	0.0319	0.2548	0.0203	-1.6643	0.0471	-0.6091	0.0444	0.2498	0.0315	-2.0119	0.0877	-0.389	0.0403	0.2834	0.0571
	3	-0.7079	0.0453	-0.0588	0.0303	0.1806	0.0191	-1.0116	0.0472	-0.2591	0.0442	0.1441	0.0353	-1.0975	0.072	-0.1019	0.0539	0.2235	0.0387
	4	-0.4474	0.0361	-0.0028	0.0276	0.0894	0.0213	-0.4721	0.042	-0.1809	0.0325	0.0439	0.0305	-0.3802	0.0663	0.0578	0.0663	-0.0299	0.0463
	5	-0.2509	0.0317	-0.0049	0.0217	0.0585	0.0205	-0.2252	0.0391	-0.0419	0.0376	0.0505	0.0338	-0.1451	0.0531	-0.0224	0.0465	0.029	0.0495
	1	-1.2999	0.1089	-0.2519	0.0883	0.6635	0.0359	-1.7123	0.0795	-0.5311	0.0547	0.9595	0.0485	-2.6399	0.2492	-0.6381	0.0869	0.6015	0.1281
	2	-0.605	0.0916	0.0069	0.0922	0.0861	0.0608	-0.9877	0.0825	-0.1407	0.0708	0.3319	0.0533	-1.7015	0.1483	-0.0327	0.1008	0.3669	0.1034
	3	-0.2585	0.1045	-0.0063	0.0929	0.14	0.0624	-0.5771	0.0844	0.045	0.0796	0.066	0.0649	-0.9984	0.1246	0.1332	0.1321	0.044	0.061
	4	-0.0889	0.0805	0.0732	0.096	-0.1199	0.0786	-0.2268	0.0911	-0.024	0.0575	-0.0838	0.0538	-0.54	0.0973	-0.0234	0.112	0.1037	0.0823
	5	0.0592	0.0988	-0.1629	0.0777	0.0611	0.0416	-0.1132	0.0923	0.0132	0.0697	0.0481	0.0709	-0.2999	0.1497	0.129	0.0705	-0.0402	0.111
model 6	1	-1.5503	0.0454	-0.3263	0.0233	0.3912	0.0211	-2.423	0.0494	1.2329	0.0421	0.3857	0.0324	-2.8491	0.0911	-0.8137	0.0494	0.509	0.0648
increased perseveration	2	-1.0356	0.0404	-0.1868	0.0306	0.2543	0.0242	-1.6497	0.0496	-0.6258	0.0397	0.2557	0.0307	-1.9159	0.0644	-0.441	0.0476	0.149	0.0565
	3	-0.7027	0.041	-0.0406	0.0353	0.2142	0.0216	-0.994	0.0395	-0.2752	0.0381	0.1312	0.0273	-1.1133	0.0726	-0.14	0.0568	0.0947	0.0512
	4	-0.4087	0.0398	-0.0324	0.0337	0.0818	0.0227	-0.5434	0.0368	-0.2133	0.038	0.0641	0.0296	-0.5112	0.0661	-0.0823	0.0576	-0.0067	0.0572
	5	-0.2072	0.0379	-0.0371	0.0315	0.1136	0.0187	-0.2699	0.0395	-0.0742	0.0364	0.1287	0.0344	-0.2128	0.0529	-0.1362	0.0585	0.0791	0.0496
	1	0.3006	0.0973	0.7414	0.0882	1.0921	0.0703	-0.456	0.0552	0.1254	0.0602	0.7915	0.0515	-0.3908	0.0628	0.4425	0.0853	1.0135	0.0885
	2	-0.2331	0.0679	-0.0479	0.0927	-0.005	0.0575	-0.5018	0.0444	-0.2215	0.0524	0.1199	0.072	-0.4828	0.0971	-0.2897	0.0928	0.0969	0.111
	3	-0.0208	0.1069	-0.095	0.1135	-0.0227	0.0679	-0.3429	0.0582	-0.0508	0.0552	0.012	0.0627	-0.2761	0.0921	0.1112	0.0523	-0.0895	0.0802
	4	-0.1072	0.0821	-0.076	0.0972	0.0349	0.058	-0.294	0.0783	-0.1114	0.0731	-0.0156	0.0523	-0.3917	0.115	-0.2078	0.0737	0.0055	0.126
	5	-0.0551	0.0706	0.0128	0.0753	0.0301	0.0645	-0.234	0.0696	-0.0452	0.0454	0.0039	0.0511	0.1644	0.1038	0.0329	0.0734	-0.0478	0.0744
model 10	1	-1.3216	0.0233	-0.369	0.0221	0.5017	0.015	-2.3465	0.0282	-1.033	0.0215	0.4268	0.0202	-2.5336	0.0701	-0.8804	0.0393	0.3866	0.0348
increased TCA via statistical learning	2	-0.9398	0.0276	-0.1664	0.0193	0.3066	0.0142	-1.5276	0.0263	-0.6256	0.0245	0.2027	0.0243	-1.7961	0.0606	-0.3428	0.043	0.2417	0.0482
	3	-0.5734	0.0231	-0.044	0.0217	0.1803	0.0149	-0.9827	0.031	-0.3132	0.0296	0.121	0.02	-1.0081	0.0588	-0.1125	0.0474	0.0904	0.0343
	4	-0.3325	0.0225	-0.0321	0.0185	0.1008	0.0161	-0.5122	0.0291	-0.1203	0.0233	0.0974	0.025	-0.3957	0.0538	-0.0383	0.0435	0.0638	0.0293
	5	-0.1526	0.0237	-0.0139	0.021	0.0656	0.0155	-0.2122	0.0263	-0.0213	0.0259	0.0478	0.0231	-0.2414	0.0401	0.0253	0.0312	0.0224	0.0488
	1	-0.2408	0.0432	0.3535	0.0287	1.0208	0.0256	-0.9317	0.0364	-0.1166	0.0186	1.1124	0.0451	-0.3031	0.0548	0.7007	0.0434	1.4895	0.0684
	2	-0.3852	0.0453	0.1858	0.0363	0.4466	0.0371	-0.8819	0.052	-0.109	0.0314	0.3689	0.0418	-0.7454	0.0853	-0.1801	0.0465	0.3274	0.0859
	3	-0.2321	0.0435	0.0167	0.0281	0.2524	0.0469	-0.7604	0.0421	-0.0833	0.0305	0.1369	0.0377	-0.6328	0.0695	-0.0954	0.0879	0.0737	0.0894
	4	-0.2054	0.0415	-0.0278	0.0293	0.1308	0.0343	-0.4908	0.0474	-0.0248	0.0326	0.0759	0.0413	-0.3911	0.0922	-0.0075	0.058	0.1378	0.0341
	5	-0.2677	0.0471	-0.004	0.0284	0.0756	0.0249	-0.3279	0.0491	-0.0372	0.0416	0.0811	0.0338	-0.3404	0.0689	-0.166	0.0835	0.1521	0.0337
model 11	1	-0.4273	0.0211	0.0746	0.0202	0.3688	0.0142	-0.8829	0.0227	-0.0091	0.0221	0.6953	0.0216	-0.7333	0.0347	-0.0372	0.0388	0.5316	0.045
modulation of asset-gated outcome evaluation	2	-0.1577	0.0194	0.0311	0.0242	0.2259	0.0154	-0.1733	0.0216	0.0267	0.0234	0.1549	0.0194	-0.2012	0.0367	0.0499	0.0311	0.2037	0.0408
	3	-0.037	0.0257	0.0073	0.02	0.1553	0.0129	-0.0613	0.0233	0.0096	0.0195	0.0751	0.0221	-0.1192	0.0493	-0.0626	0.0431	0.011	0.04
	4	-0.0049	0.0207	0.0524	0.0215	0.0944	0.0142	0.0095	0.0225	0.0013	0.0196	0.0292	0.018	-0.1131	0.0452	-0.0008	0.0412	-0.0059	0.0333
	5	0.0297	0.0235	0.0128	0.0225	0.0666	0.0154	0.0747	0.0217	0.0121	0.0188	0.0297	0.0207	-0.0118	0.049	0.0172	0.0326	0.0681	0.0368
	1	-0.2898	0.0303	0.0111	0.0377	0.2372	0.0333	-0.8305	0.0253	-0.0507	0.0241	0.6004	0.0375	-0.6004	0.0427	-0.0589	0.0767	0.3386	0.0526
	2	-0.1715	0.0343	-0.0254	0.0362	0.2276	0.036	-0.0916	0.0321	-0.0135	0.0287	0.1552	0.039	-0.2421	0.05	0.0019	0.0545	0.2037	0.049
	3	0.0297	0.05	0.0224	0.0325	0.1705	0.0355	0.0264	0.0389	0.0484	0.0332	0.0828	0.0403	0.0312	0.0498	-0.043	0.0661	-0.001	0.0465
	4	-0.0158	0.0369	0.1262	0.041	0.0644	0.024	0.1284	0.0293	0.0557	0.0399	0.0131	0.0318	-0.1123	0.0815	-0.016	0.0669	0.0331	0.0417
	5	0.0115	0.0339	0.0382	0.039	0.0927	0.0215	-0.0009	0.0279	-0.004	0.0378	0.0124	0.031	0.0556	0.0484	0.0493	0.0595	-0.0399	0.0449
