# Supplementary material for: Therapeutic doses of ketamine acutely attenuate the aversive effect of losses during decision-making
Source: eLife. 2024 May 3;12:RP87529. doi: 10.7554/eLife.87529 (PMC11068354; doi:10.7554/eLife.87529)
Supplement: Figure 8—source data 1. [file elife-87529-fig8-data1.xlsx]

## Sheet: figure-data
FIGURE 8. Effect of motivation on countering ketamine-induced fixation errors.
				monkey	P															monkey	B
fixation error rate ketamine - saline sessions		# token in the current trial										monkey	Y
		0	1	2	3	4	5			0	1	2	3	4	5			0	1	2	3	4	5
accumulated tokens	15	0.4307	0.2412	0.1722	0.1708	0.052	0.0618		30	0.1661	0.1696	0.1181	0.0854	0.1443	0.0427		30	0.2371	0.0139	0.3046	0.1763	0.3461	0.0764
(center of 30-token bins)	45	0.4857	0.3858	0.2352	0.1805	0.0472	0.0356		90	0.3851	0.3789	0.3667	0.3815	0.3584	0.343		90	0.656	0.4704	0.4141	0.2539	0.2	0.1653
	75	0.2697	0.2224	0.1228	0.0784	0.0645	0.0421		150	0.4974	0.3377	0.3394	0.3138	0.3151	0.2609		150	0.2029	0.0808	0.0325	0.0104	0.0885	0.047
	105	0.2255	0.0569	-0.0022	0.0236	0.0199	-0.0256		210	0.1569	0.1922	0.2516	0.1704	0.1441	0.1352		210	-0.0742	-0.0145	0.019	0.0285	0.0083	-0.0141
	135	0.2002	0.0294	0.0602	0.0656	0.0084	-0.0155		270	0.1136	-0.0316	0.0224	0.1047	0.0283	0.0272		270	-0.1206	-0.0037	0.1541	0.0408	0.0314	-0.055
	165	-0.062	-0.0074	-0.0222	0.0365	-0.0184	-0.0307		330	0.0729	0.097	-0.0165	0.0367	-0.0134	0.0206		330	-0.3403	-0.0721	-0.0295	0.0007	-0.0543	-0.0104
	195	0.1138	-0.0304	0.0113	-0.0131	0.0024	-0.0266		390	0.1257	0.0486	0.0724	0.0397	0.0317	0.0107		390	0.1604	0.0881	-0.0195	-0.0124	0.0452	0.0106
	225	0.1051	-0.0391	0.0306	-0.0018	-0.0041	-0.0336		450	0.001	0.1619	-0.0369	0.0152	0.0784	-0.0052		450	-0.1176	0.0406	-0.0417	0.0172	-0.0413	-0.0205
	255	-0.1023	-0.1173	-0.0115	0.0015	-0.0097	-0.0206
	285	0.0279	0.0408	0.048	-0.0016	0.0018	-0.0322
	315	0.0901	0.0719	-0.0024	-0.0437	-0.0105	-0.0094
	345	0.0881	0.1529	0.0269	-0.0368	0.0125	-0.0112
	375	0.0805	-0.0572	0.0204	-0.0252	0.0253	0.0114
	405	-0.0631	-0.0987	-0.0138	-0.032	0.0122	-0.0019
	435	0.1136	-0.0272	0.0222	0.0235	0.0014	-0.0404
	465	-0.0648	-0.0101	-0.0368	-0.1012	-0.0174	0.0148
	# token in the current trial	moneky P	monkey Y	monkey B
switch probability after loss: ketamine - saline	0/1	-0.1249	-0.1654	-0.2498
	2	-0.1867	-0.1572	-0.0422
	3	-0.2375	-0.2057	-0.283
	4	-0.1298	-0.1377	-0.2521
